# Supplementary material for: Pharmacological Targeting of the RAGE-NFκB Signalling Axis Impedes Monocyte Activation under Diabetic Conditions through the Repression of SHP-2 Tyrosine Phosphatase Function
Source: Cells. 2023 Feb 3;12(3):513. doi: 10.3390/cells12030513 (PMC9914555; doi:10.3390/cells12030513)
Supplement: Supplementary file 1 [file cells-12-00513-s001.zip]

Archive with 1 entries (1 files):
- cells-1871709-supplementary.pdf
